# Supplementary material for: Unraveling Depressive Symptomatology and Risk Factors in a Changing World
Source: Int J Environ Res Public Health. 2023 Aug 13;20(16):6575. doi: 10.3390/ijerph20166575 (PMC10454694; doi:10.3390/ijerph20166575)
Supplement: Supplementary file 1 [file ijerph-20-06575-s001.zip]

Archive with 1 entries (1 files):
- ijerph-2415725-supplementary.pdf
